# Supplementary material for: A Novel Bacteriophage with the Potential to Inhibit Fusobacterium nucleatum-Induced Proliferation of Colorectal Cancer Cells
Source: Antibiotics (Basel). 2025 Jan 7;14(1):45. doi: 10.3390/antibiotics14010045 (PMC11760851; doi:10.3390/antibiotics14010045)
Supplement: Supplementary file 1 [file antibiotics-14-00045-s001.zip]

Archive with 1 entries (1 files):
- antibiotics-3301443-supplementary.pdf
